# Supplementary material for: Outbreaks of Avipoxvirus Clade E in Vaccinated Broiler Breeders with Exacerbated Beak Injuries and Sex Differences in Severity
Source: Viruses. 2022 Apr 8;14(4):773. doi: 10.3390/v14040773 (PMC9028998; doi:10.3390/v14040773)
Supplement: Supplementary file 1 [file viruses-14-00773-s001.zip]

Archive with 1 entries (1 files):
- viruses-1615006-supplementary.pdf
